# Supplementary material for: Escherichia coli adhesion portion FimH polarizes M2 macrophages to M1 macrophages in tumor microenvironment via toll-like receptor 4
Source: Front Immunol. 2023 Sep 1;14:1213467. doi: 10.3389/fimmu.2023.1213467 (PMC10502728; doi:10.3389/fimmu.2023.1213467)
Supplement: Supplementary file 2 [file Table_1.xlsx]

## Sheet: Figure 1
Figure 1A	CD80								CD86								MHC class II
		FimH (ug/ml)								FimH (ug/ml)								FimH (ug/ml)
	PBS	0.5	1	2.5	5	LPS			PBS	0.5	1	2.5	5	LPS			PBS	0.5	1	2.5	5	LPS
1	1685	1658	2252	2165	2654	2165		1	1956	2215	2464	3546	3648	3846		1	4530	6990	7840	9720	12630	6890
2	1785	1689	2105	2059	2315	2189		2	1546	2106	2310	3120	4051	3569		2	5240	7700	8850	8850	11980	7760
3	1862	2096	1975	2346	2215	2075		3	1284	2068	2121	3306	3215	3316		3	4609	6614	8011	9325	10280	5230
4	1956	2015	2105	2154	2105	2036		4	1987	1979	2507	3756	3046	3247		4	5016	7003	7900	8012	12145	5330
5	1954	1845	2465	2326	2648	1942		5	2015	1826	1845	3264	3256	3364		5	4512	7600	8540	9650	11920	6541
6	1658	1689	2136	2015	2279	2218		6	2105	2106	1752	3516	3845	3564		6	4916	7213	8315	9345	11900	6680
Aver	1816.67	1832	2173	2177.5	2369.33	2104.17		Aver	1815.5	2050	2166.5	3418	3510.17	3484.33		Aver	4803.83	7186.67	8242.67	9150.33	11809.2	6405.17
STD	129.494	186.83	168.123	135.353	229.562	105.5		STD	324.926	133.445	316.948	230.346	397.69	220.663		STD	298.647	408.756	398.929	636.96	796.821	969.703
SE	52.8657	76.2732	68.6358	55.2574	93.7183	43.07		SE	132.651	54.4787	129.394	94.0383	162.356	90.0854		SE	121.922	166.874	162.862	260.038	325.301	395.88
Figure 1B	BMDM											pMAC
	CD80			CD86			MHC class II					CD80			CD86			MHC class II
	PBS	FimH	LPS	PBS	FimH	LPS	PBS	FimH	LPS			PBS	FimH	LPS	PBS	FimH	LPS	PBS	FimH	LPS
1	1841	2323	2048	1849	3189	2795	3870	12420	8720		1	1074	1875	1631	1180	4335	3645	25038	42651	36334
2	1837	2340	2014	1642	3615	2763	3930	11780	6741		2	966	1754	1932	1264	5136	2445	24610	52683	32586
3	1693	2096	1832	1791	3320	2813	4530	9820	7456		3	628	3071	2937	1442	5764	4919	27244	42511	38166
4	1618	2201	1961	1782	2958	2753	4240	8954	5273		4	674	2965	3239	1511	5573	4261	26740	48255	35470
5	1554	2188	2010	1981	2856	3413	4609	10210	6520		5	723	2013	1986	2244	4472	3895	16966	40150	25277
6	1958	1541	1952	2013	4012	3483	4920	10040	6350		6	851	1963	1823	1884	6341	4144	19250	40926	31960
Aver	1750.17	2114.83	1969.5	1843	3325	3003.33	4349.83	10537.3	6843.33		Aver	819.333	2273.5	2258	1587.5	5270.17	3884.83	23308	44529.3	33298.8
STD	153.755	295.449	76.2463	137.7	431.101	345.822	410.678	1301.13	1159.45		STD	175.715	584.317	661.213	404.137	776.128	825.701	4210.63	4901.58	4566.53
SE	62.7702	120.617	31.1274	56.2157	175.996	141.181	167.658	531.183	473.342		SE	71.7355	238.546	269.939	164.988	316.853	337.091	1718.98	2001.06	1864.28
Figure 1C	BMDM									Figure 1C	pMAC
	IL-6		IL-12p40		iNOS		TNF-a				IL-6		IL-12p40		iNOS		TNF-a
	PBS	FimH	PBS	FimH	PBS	FimH	PBS	FimH			PBS	FimH	PBS	FimH	PBS	FimH	PBS	FimH
1	0.24	2.98	0.52	12.53	0.01	47.36	0.53	35.39		1	3.42	15.98	3.89	30.68	0.11	20.82	1.82	2.47
2	0.29	8.97	0.45	20.22	0.25	33.49	0.98	36.62		2	1.99	13.91	4.94	34.28	0.13	16.01	1.34	3.35
3	0.12	4.77	0.36	18.78	0.14	41.81	0.84	47.55		3	9.3	13.43	5.64	33.93	0.34	11.71	1.75	2.29
4	0.45	5.68	0.81	18.65	0.06	36.95	0.62	39.43		4	8.68	13.89	3.92	31.01	0.33	9.64	1.74	3.65
5	0.74	6.04	0.64	16.08	0.24	42.36	0.57	36.45		5	4.65	16.62	6.08	39.56	0.95	16.02	2.01	2.89
6	0.62	6.45	0.45	18.99	0.15	40.62	0.48	38.04		6	5.82	14.86	4.56	37.41	0.64	14.63	1.62	2.58
Aver	0.41	5.815	0.538333	17.5417	0.141667	40.4317	0.67	38.9133		Aver	5.64333	14.7817	4.83833	34.4783	0.416667	14.805	1.71333	2.87167
STD	0.237487	1.97764	0.162409	2.80308	0.0953764	4.77419	0.196571	4.45787		STD	2.89484	1.2809	0.89609	3.49899	0.323708	3.88318	0.223398	0.532857
SE	0.0969536	0.807369	0.0663032	1.14435	0.0389373	1.94905	0.0802496	1.81992		SE	1.18181	0.522924	0.365827	1.42846	0.132153	1.5853	0.0912019	0.217538
Figure 1D	BMDM								pMAC
	IL-6		IL-12p70		TNF-a				IL-6		IL-12p70		TNF-a
	PBS	FimH	PBS	FimH	PBS	FimH			PBS	FimH	PBS	FimH	PBS	FimH
1	16.83	2846.19	37.91	175.41	10.52	933.94		1	17.81	1207.93	84.98	160.95	98.43	592.83
2	17.81	2678.04	59.64	381.28	10.43	862.68		2	23.66	894.64	95.83	189.87	100.29	446.95
3	17.32	1959.89	35.32	193.49	10.36	944.35		3	18.31	906.64	52.65	251.31	104.62	456.43
4	18.3	2259.38	27.28	168.18	10.08	898.97		4	22.69	1055.49	49.02	251.09	98.22	375.69
5	18.3	2009.01	45.62	206.05	10.06	872.33		5	19.25	1063.69	59.08	198.05	99.98	632.02
6	16.54	2304.12	37.65	199.52	10.24	901.03		6	23.05	1120.03	60.34	200.01	99.98	650.48
Aver	17.5167	2342.77	40.57	220.655	10.2817	902.217		Aver	20.795	1041.4	66.9833	208.547	100.253	525.733
STD	0.745296	355.606	11.0359	79.9988	0.187874	32.4034		STD	2.62133	121.909	18.9248	35.8774	2.30987	113.915
SE	0.304266	145.176	4.50539	32.6594	0.0766993	13.2286		SE	1.07015	49.7691	7.726	14.6469	0.943001	46.5057
Figure 1E
	BMDM		pMAC
	PBS	FimH	PBS	FimH
1	4.04	63.03	19.44	72.32
2	6.64	58.06	15.74	65.54
3	6.65	45.58	14.45	60.44
4	2.07	45.78	15.32	70.01
5	5.86	40.52	16.78	48.308
6	3.6	52.1	18.06	58.15
Aver	4.81	50.845	16.6317	62.4613
STD	1.86556	8.50982	1.85602	8.79368
SE	0.761612	3.47412	0.757718	3.59001

## Sheet: Figure 2
Figure 2A
	BMDM				pMAC
	PBS	M2	FimH	LPS	PBS	M2	FimH	LPS
1	0.74	26.62	16.2	19.6	4.02	29.4	15.2	17.1
2	2.04	33.42	15.6	19.8	4.49	37.5	15.1	18.9
3	1.03	19.33	12.55	18.5	4.78	39.62	10.72	20.66
4	1.92	17.25	12.2	17.6	3.96	45.91	18.92	14.65
5	1.53	31.47	10.72	16.82	5.01	48.62	13.06	18.92
6	1.51	21.63	8.49	17.92	4.52	39.22	14.2	18.47
Aver	1.46167	24.9533	12.6267	18.3733	4.46333	40.045	14.5333	18.1167
STD	0.501734	6.6172	2.91701	1.16383	0.413021	6.76141	2.7141	2.04469
SE	0.204832	2.70146	1.19086	0.475133	0.168615	2.76033	1.10803	0.83474
Figure 2B	BMDM														pMAC
	CD80				CD86				MHC class II						CD80				CD86				MHC class II
	PBS	M2	FimH	LPS	PBS	M2	FimH	LPS	PBS	M2	FimH	LPS			PBS	M2	FimH	LPS	PBS	M2	FimH	LPS	PBS	M2	FimH	LPS
1	1046	808	1781	1076	1273	1030	2006	3234	1635	1308	3761	6777		1	628	800	1225	1452	1442	4016	5000	5620	763	1520	2443	1977
2	1004	789	1839	1138	1186	1067	2015	3126	1731	1270	2821	2861		2	628	900	1194	1389	1511	3631	4976	6264	618	1609	2279	1917
3	1105	963	1609	1558	814	752	4701	2590	1053	1465	6531	5849		3	876	1023	1065	1200	1408	2900	4850	5811	802	1640	2010	1909
4	1086	904	1944	1423	991	880	5925	2862	1524	1528	6390	4823		4	745	875	1149	1096	1500	3815	4966	4500	786	1525	2580	1850
5	1203	896	1806	980	1023	693	1850	2609	1206	1520	4500	4045		5	689	946	1163	1323	1436	3666	5013	5860	854	1510	2304	1885
6	1012	955	1855	1209	1006	547	1972	2998	1308	1338	5020	5270		6	705	925	1201	1380	1477	3609	4910	5580	765	1580	2415	1845
Aver	1076	885.833	1805.67	1230.67	1048.83	828.167	3078.17	2903.17	1409.5	1404.83	4837.17	4937.5		Aver	711.833	911.5	1166.17	1306.67	1462.33	3606.17	4952.5	5605.83	764.667	1564	2338.5	1897.17
STD	73.8241	72.9477	111.326	219.067	161.282	201.787	1774.82	266.233	263.108	113.205	1459.49	1374.53		STD	92.3849	74.4332	56.5488	133.644	40.153	378.008	61.5849	593.905	79.1749	53.7215	193.772	48.9915
SE	30.1386	29.7808	45.4486	89.4337	65.843	82.3794	724.567	108.689	107.413	46.2157	595.834	561.15		SE	37.716	30.3872	23.086	54.5599	16.3924	154.321	25.1419	242.461	32.323	21.9317	79.107	20.0007
Figure 2C	BMDM								pMAC
	Arg-1		CD206		IL-10				Arg-1		CD206		IL-10
	M2	FimH	M2	FimH	M2	FimH			M2	FimH	M2	FimH	M2	FimH
1	15.31	3.73	26.33	2.56	1.96	0.23		1	8.02	5.83	9.7	2.33	1.94	0.37
2	13.71	4.11	21.24	2.41	2.35	0.34		2	8.93	6.29	9.05	1.5	2.69	0.43
3	12.6	4.05	16.18	2.26	1.86	0.36		3	8.3	5.62	7.5	1.82	1.05	0.42
4	14.05	4.62	18.62	3.85	2.09	0.26		4	8.66	5.84	6.81	1.62	2.05	0.5
5	15.21	3.96	19.55	3.62	2.11	0.38		5	8.45	5.36	7.69	2.62	2.31	0.48
6	14.58	4.24	20.1	4.23	2.06	0.42		6	8.01	6.09	8.05	2.84	1.87	0.44
Aver	14.2433	4.11833	20.3367	3.155	2.07167	0.331667		Aver	8.395	5.83833	8.13333	2.12167	1.985	0.44
STD	1.02058	0.299026	3.39517	0.844387	0.165338	0.0727782		STD	0.362588	0.329813	1.06306	0.554416	0.547056	0.0460435
SE	0.416651	0.122077	1.38607	0.34472	0.067499	0.0297116		SE	0.148026	0.134646	0.433994	0.226339	0.223335	0.0187972
Figure 2D	BMDM										pMAC
	IL-6		IL-12p40		iNOS		TNF-a				IL-6		IL-12p40		iNOS		TNF-a
	M2	FimH	M2	FimH	M2	FimH	M2	FimH			M2	FimH	M2	FimH	M2	FimH	M2	FimH
1	0.025	21.51	0.18	22.91	0.07	18.47	0.19	18.07		1	0.63	5.76	1.59	6.21	0.18	0.71	0.78	3.7
2	0.05	13.88	0.16	18.61	0.046	15.64	0.15	19.91		2	0.93	6.22	1.3	7.28	0.21	1.11	0.8	3.99
3	0.04	22.92	0.21	30.61	0.052	16.09	0.21	16.02		3	0.68	6.53	1.01	3.33	0.22	1.12	0.56	5.73
4	0.06	20.61	0.11	34.21	0.06	17.25	0.16	17.25		4	0.77	7.93	0.82	4.52	0.17	1.07	0.55	5.25
5	0.02	19.84	0.14	33.9	0.054	18.12	0.2	16.88		5	0.56	7.02	1.2	5.64	0.31	1.16	0.62	4.6
6	0.04	20.22	0.17	35.62	0.066	18.2	0.18	17.12		6	0.75	6.58	1.05	5.87	0.25	1.2	0.65	4.95
Aver	0.0391667	19.83	0.161667	29.31	0.058	17.295	0.181667	17.5417		Aver	0.72	6.67333	1.16167	5.475	0.223333	1.06167	0.66	4.70333
STD	0.0149722	3.11556	0.0343026	6.9575	0.00903327	1.1894	0.0231661	1.33449		STD	0.128686	0.744088	0.266939	1.37801	0.051251	0.177923	0.107517	0.766803
SE	0.00611237	1.27192	0.014004	2.84039	0.00368782	0.48557	0.00945751	0.544802		SE	0.0525357	0.303773	0.108978	0.56257	0.0209231	0.0726368	0.0438938	0.313046
Figure 2E	BMDM								pMAC
	IL-6		IL-12p70		TNF-a				IL-6		IL-12p70		TNF-a
	M2	FimH	M2	FimH	M2	FimH			M2	FimH	M2	FimH	M2	FimH
1	15.34	1052.77	11.47	684.28	8.13	875.55		1	17.81	604.25	87.52	421.05	38.55	375.24
2	14.85	1373.73	13.61	865.83	8.67	884.86		2	23.66	446.4	97.52	446.58	36.48	342.17
3	16.33	1036.56	8.88	843.19	9.38	873.23		3	18.3	450.07	59.12	286.23	36.48	386.26
4	17.32	1781.85	20.26	794.73	3.43	981.91		4	22.69	520.28	49.12	336.52	21.65	377.37
5	14.85	1654.72	15.08	745.6	7.94	845.2		5	23.05	503.12	87.52	356.41	34.15	304.12
6	16.33	1972.92	16.12	787.45	6.44	895.12		6	25.2	534.2	78.06	402.12	30.2	315.15
Aver	15.8367	1478.76	14.2367	786.847	7.33167	892.645		Aver	21.785	509.72	76.4767	374.818	32.9183	350.052
STD	0.988001	388.602	3.93141	65.8736	2.14533	46.8085		STD	3.01804	58.75	18.6488	59.4744	6.21238	34.8762
SE	0.40335	158.646	1.60499	26.8928	0.875829	19.1095		SE	1.23211	23.9846	7.61332	24.2803	2.53619	14.2382

## Sheet: Figure 3
Figure 3A
	TLR4-KO				MD2-KO
	PBS	M2	FimH	LPS	PBS	M2	FimH	LPS
1	4.38	40.6	34.7	37.3	2.14	33.4	10.7	39.1
2	7.57	37.8	40.6	38.45	2.7	30.1	9.84	35.9
3	2.99	37	32.5	40.12	3.87	38.2	15.6	32.6
4	3.84	39.6	38.4	40.4	3.45	38.8	18.04	36.74
5	3.05	35.1	37.9	38.4	2.98	39.06	14.4	37.45
6	2.89	38.25	38.42	39.12	3.24	38.4	16.52	38.97
Aver	4.12	38.0583	37.0867	38.965	3.06333	36.3267	14.1833	36.7933
STD	1.78791	1.93969	2.94079	1.16395	0.60381	3.70765	3.2676	2.40311
SE	0.729913	0.791877	1.20057	0.475182	0.246504	1.51364	1.33399	0.981066
Figure 3B	Arg-1								CD206								IL-10
	M2			FimH					M2			FimH					M2			FimH
	Wild type	MD2-KO	TLR4-KO	Wild type	MD2-KO	TLR4-KO			Wild type	MD2-KO	TLR4-KO	Wild type	MD2-KO	TLR4-KO			Wild type	MD2-KO	TLR4-KO	Wild type	MD2-KO	TLR4-KO
1	15.31	11.07	8.55	3.73	5.49	9.17		1	20.33	18.77	20.4	1.56	18.13	11.54		1
2	13.71	13.72	7.19	4.11	4.71	12.1		2	21.24	18.04	17.32	0.41	17.27	15.86		2
3	12.05	16.32	13.15	4.23	4.68	12.08		3	16.18	19.3	20.23	2.26	10.52	18.42		3
4	14.4	12.45	10.23	3.64	4.98	9.86		4	18.25	18.2	19.6	1.54	11.2	19.05		4
5	15.07	10.99	8.21	3.87	4.99	10.3		5	13.74	19.69	18.56	1.71	17.09	27.39		5
6	14.3	16.27	9.44	4.95	4.39	8.07		6	21.95	19.83	19.26	7.65	11.8	17.94		6
Aver	14.14	13.47	9.46167	4.08833	4.87333	10.2633		Aver	18.615	18.9717	19.2283	2.52167	14.335	18.3667		Aver	#DIV/0!	#DIV/0!	#DIV/0!	#DIV/0!	#DIV/0!	#DIV/0!
STD	1.17303	2.40731	2.0858	0.477511	0.374949	1.60273		STD	3.18692	0.756926	1.14923	2.58359	3.50471	5.19537		STD	#DIV/0!	#DIV/0!	#DIV/0!	#DIV/0!	#DIV/0!	#DIV/0!
SE	0.478888	0.982782	0.851526	0.194943	0.153072	글		SE	1.30105	0.309014	0.469172	1.05475	1.43079	2.121		SE	#DIV/0!	#DIV/0!	#DIV/0!	#DIV/0!	#DIV/0!	#DIV/0!
Figure 3C	IL-6								IL-12p40								iNOS								TNF-a
	M2			FimH					M2			FimH					M2			FimH					M2			FimH
	Wild type	MD2-KO	TLR4-KO	Wild type	MD2-KO	TLR4-KO			Wild type	MD2-KO	TLR4-KO	Wild type	MD2-KO	TLR4-KO			Wild type	MD2-KO	TLR4-KO	Wild type	MD2-KO	TLR4-KO			Wild type	MD2-KO	TLR4-KO	Wild type	MD2-KO	TLR4-KO
1	0.3	0.1	0.9	15.5	20.1	2.1		1	0.1	0.6	0.6	16.5	26.2	0.6		1	0	0	0	24.5	11.5	0		1	0.1	0.1	0.1	2.3	1.9	0.1
2	0.2	0.2	0.4	19.4	20.4	2.4		2	0.3	0.1	0.1	19.4	27.4	0.3		2	0.1	0.1	0	20.4	13.4	0.1		2	0	0	0.1	2.1	0.8	0.1
3	0.1	0	0.7	24.1	16.4	1.6		3	0.1	0	0	22.3	13.2	1.6		3	0	0	0	13.2	19.2	0.3		3	0.1	0.1	0	1.6	0.9	0.1
4	0.4	0.3	0.6	20.6	16.7	1.8		4	0	0.7	0.4	27	12.4	1.8		4	0	0	0	16.4	26.4	0		4	0.2	0.1	0.1	1.5	1.3	0.1
5	0.2	0.4	0.5	18.1	18.1	1.7		5	0.1	0	0	16.2	15.4	0		5	0	0	0	22.5	11.2	0		5	0	0	0.2	1.3	2.3	0.1
6	0	0	0.9	15.7	19.7	0.9		6	0	0	0.3	18.2	16.8	0.6		6	0	0	0	14.9	16.7	0.4		6	0	0	0	2.6	1.5	0.1
Aver	0.2	0.166667	0.666667	18.9	18.5667	1.75		Aver	0.1	0.233333	0.233333	19.9333	18.5667	0.816667		Aver	0.0166667	0.0166667	0	18.65	16.4	0.133333		Aver	0.0666667	0.05	0.0833333	1.9	1.45	0.1
STD	0.141421	0.163299	0.206559	3.24407	1.75461	0.50892		STD	0.109545	0.326599	0.242212	4.11226	6.57683	0.722265		STD	0.0408248	0.0408248	0	4.49299	5.79621	0.175119		STD	0.0816497	0.0547723	0.0752773	0.509902	0.578792	1.52024e-17
SE	0.057735	0.0666667	0.0843274	1.32439	0.716318	0.207766		SE	0.0447214	0.133333	0.0988826	1.67882	2.68498	0.294863		SE	0.0166667	0.0166667	0	1.83426	2.36629	0.071492		SE	0.0333333	0.0223607	0.0307318	0.208167	0.236291	6.20634e-18
Figure 3D	IL-6								IL-12p40								TNF-a
	M2			FimH					M2			FimH					M2			FimH
	Wild type	MD2-KO	TLR4-KO	Wild type	MD2-KO	TLR4-KO			Wild type	MD2-KO	TLR4-KO	Wild type	MD2-KO	TLR4-KO			Wild type	MD2-KO	TLR4-KO	Wild type	MD2-KO	TLR4-KO
1	15	23	21	1624	1025	12		1	132	210	203	946	1056	265		1	35	23	56	1024	752	56
2	13	24	0	1216	957	54		2	354	263	204	854	929	297		2	26	52	51	806	806	57
3	26	51	6	1054	1642	12		3	103	112	116	816	651	304		3	51	51	20	705	604	51
4	43	23	31	1024	1035	13		4	125	117	105	668	829	116		4	41	42	33	905	405	20
5	32	0	0	1356	1524	32		5	375	106	104	658	826	154		5	25	52	32	1026	509	23
6	16	32	4	1645	1203	32		6	502	123	95	905	628	132		6	65	34	65	1125	706	34
Aver	24.1667	25.5	10.3333	1319.83	1231	25.8333		Aver	265.167	155.167	137.833	807.833	819.833	211.333		Aver	40.5	42.3333	42.8333	931.833	630.333	40.1667
STD	11.7884	16.4773	12.7541	271.487	286.873	16.8335		STD	167.166	65.4322	51.3007	120.609	163.168	86.5741		STD	15.437	11.8771	17.1279	156.642	153.348	16.6783
SE	4.8126	6.72681	5.20683	110.834	117.116	6.87225		SE	68.2453	26.7126	20.9434	49.2385	66.613	35.3437		SE	6.30212	4.84883	6.99246	63.9486	62.6039	6.8089

## Sheet: Figure 4
Figure 4B
		PBS	FimH	LPS
	1	68	42	36
	2	62	32	39
	3	51	28	46
	4	53	21	23
	5	46	42	24
	6	42	21	27
	Aver	53.6667	31	32.5
	STD	9.7707	9.50789	9.26823
	SE	3.98887	3.88158	3.78374
Figure 4D		CD80					CD86					MHC class II
		PBS	FimH	LPS			PBS	FimH	LPS			PBS	FimH	LPS
	1	0.32	0.84	0.54		1	2.67	6.46	4.26		1	2.68	8.35	6.84
	2	0.35	0.95	0.67		2	2.98	3.56	3.56		2	2.97	6.35	5.68
	3	0.48	0.67	1.24		3	3.59	3.48	3.12		3	2.12	6.65	9.32
	4	0.67	0.54	0.66		4	3.75	6.26	5.24		4	2.03	7.26	8.54
	5	0.24	0.46	0.67		5	2.46	4.57	4.11		5	2.64	8.24	8.36
	6	0.69	0.84	0.46		6	2.22	6.58	3.26		6	1.35	8.13	6.57
	Aver	0.458333	0.716667	0.706667		Aver	2.945	5.15167	3.925		Aver	2.29833	7.49667	7.55167
	STD	0.188406	0.191903	0.27493		STD	0.616725	1.45921	0.787293		STD	0.585949	0.868278	1.39503
	SE	0.0769163	0.078344	0.11224		SE	0.251777	0.59572	0.321411		SE	0.239213	0.354473	0.569517
Figure 4F		CD3					CD8a/CD3
		PBS	FimH	LPS			PBS	FimH	LPS
	1	14.1	20.3	23.9		1	4.33	31.9	22.4
	2	15	18.6	16.5		2	11.7	28.1	17.6
	3	10.2	24.9	12.5		3	8.07	40.7	13.2
	4	9.87	33	23		4	7.14	46.6	26.3
	5	11.2	18.5	26.4		5	9.33	14.7	25.8
	6	10.5	26.5	20		6	7.82	30.4	22.1
	Aver	11.8117	23.6333	20.3833		Aver	8.065	32.0667	21.2333
	STD	2.18468	5.6631	5.15341		STD	2.43636	11.0081	5.02739
	SE	0.891891	2.31195	2.10387		SE	0.994641	4.49405	2.05242

## Sheet: Figure 5
Figure 5B		CD80 (X1000)					CD86 (X1000)					HLA-DR (X1000)					CD274 (X1000)
		PBS	FimH	LPS			PBS	FimH	LPS			PBS	FimH	LPS			PBS	FimH	LPS
	1	1.68	1.46	1.23		1	2.31	5.36	3.68		1	2.16	7.56	6.35		1	0.26	0.46	0.39
	2	1.34	1.36	1.46		2	2.57	5.49	3.97		2	2.35	6.26	4.35		2	0.23	0.49	0.37
	3	1.95	1.98	1.56		3	3.16	4.65	4.35		3	3.65	5.46	5.32		3	0.35	0.67	0.49
	4	1.22	2.16	2.06		4	3.48	3.89	4.69		4	3.26	6.39	3.56		4	0.31	0.39	0.42
	5	1.03	2.25	2.68		5	3.97	3.49	3.16		5	3.46	6.98	4.25		5	0.36	0.31	0.31
	6	1.24	2.84	2.68		6	1.98	4.67	3.59		6	2.16	7.26	4.67		6	0.21	0.32	0.42
	Aver	1.41	2.00833	1.945		Aver	2.91167	4.59167	3.90667		Aver	2.84	6.65167	4.75		Aver	0.286667	0.44	0.4
	STD	0.340235	0.546788	0.630611		STD	0.75518	0.789035	0.551966		STD	0.690188	0.767448	0.971329		STD	0.0628225	0.133866	0.06
	SE	0.1389	0.223225	0.257446		SE	0.308301	0.322122	0.225339		SE	0.281768	0.313309	0.396543		SE	0.0256472	0.0546504	0.0244949
Figure 5C
		PBS	M2	FimH	LPS
	1	1.2	23.4	6.4	12.7
	2	1.6	20.6	6.5	10.6
	3	2.6	14.8	8.5	14.4
	4	2.8	19.3	8.9	6.4
	5	2.9	16.4	7.2	7.5
	6	3.1	25.1	6.9	9.8
	Aver	2.36667	19.9333	7.4	10.2333
	STD	0.776316	3.95963	1.05451	3.03095
	SE	0.31693	1.61651	0.430504	1.23738
Figure 5D		CD80 (X1000)						CD86 (X1000)						HLA-DR (X1000)
		PBS	M2	FimH	LPS			PBS	M2	FimH	LPS			PBS	M2	FimH	LPS
	1	2.13	2.46	2.68	3.46		1	3.26	3.65	4.69	5.68		1	3.32	1.03	3.98	4.65
	2	2.64	2.13	2.98	3.65		2	3.15	3.26	4.98	5.79		2	2.98	1.64	3.46	4.98
	3	1.24	2.79	3.01	2.46		3	3.36	3.46	4.65	5.03		3	2.46	1.98	4.65	5.36
	4	1.35	1.34	3.12	2.65		4	2.98	2.36	5.03	4.97		4	1.98	2.01	4.01	5.96
	5	1.57	1.59	2.15	2.36		5	2.67	2.98	3.98	4.68		5	1.87	1.03	3.26	4.13
	6	1.87	1.48	2.37	2.59		6	3.26	3.95	3.56	5.16		6	1.68	1.31	4.89	4.26
	Aver	1.8	1.965	2.71833	2.86167		Aver	3.11333	3.27667	4.48167	5.21833		Aver	2.38167	1.5	4.04167	4.89
	STD	0.526954	0.586404	0.390047	0.549742		STD	0.252798	0.557662	0.586836	0.431343		STD	0.65728	0.444522	0.639356	0.693686
	SE	0.215128	0.239399	0.159236	0.224431		SE	0.103204	0.227664	0.239575	0.176095		SE	0.268333	0.181475	0.261016	0.283196

## Sheet: Figure 6
Figure 6B
		PBS	PD-L1	FimH	PD-L1 + FimH
	1	39.8	25	28.9	11.8
	2	35.5	16.2	29.2	15.5
	3	39.2	18.2	24.8	8.86
	4	37.3	14.6	25.6	9.6
	5	34.7	20.7	24.8	10.6
	6	38.1	22.5	26.7	11.2
	Aver	37.4333	19.5333	26.6667	11.26
	STD	2.01957	3.93124	1.97552	2.33341
	SE	0.824486	1.60492	0.806501	0.95261
Figure 6D		CD3						CD8a/CD3
		PBS	PD-L1	FimH	PD-L1 + FimH			PBS	PD-L1	FimH	PD-L1 + FimH
	1	10.8	34.2	22.5	21.6		1	6.8	48.8	30.7	30.2
	2	11.3	43	22.8	21.9		2	5.88	48.4	29.6	46.6
	3	12.8	31.6	17.7	33		3	7.55	30.2	30.1	30.8
	4	10.8	35.8	17.5	21.6		4	7	46.6	25.5	42
	5	10.4	36.4	18.3	38		5	8.7	30.8	27.9	35.4
	6	11.2	37.7	18.3	33		6	8.46	42	28.6	38.2
	Aver	11.2167	36.45	19.5167	28.1833		Aver	7.39833	41.1333	28.7333	37.2
	STD	0.84004	3.83341	2.44983	7.33387		STD	1.06456	8.58526	1.87901	6.41249
	SE	0.342945	1.56498	1.00014	2.99404		SE	0.434606	3.50492	0.767101	2.61789
